# Supplementary material for: Late Campanian fossil of a legume fruit supports Mexico as a center of Fabaceae radiation
Source: Commun Biol. 2021 Jan 14;4:41. doi: 10.1038/s42003-020-01533-9 (PMC7809014; doi:10.1038/s42003-020-01533-9)
Supplement: Supplementary file 2 — Suplemmentary Data 1 [file 42003_2020_1533_MOESM2_ESM.xlsx]

## Sheet: supplementary data
Subfamily	Genus	Long x wide (cm)	Shape and Declination of sutures	Apex	Base	Stipe	Long stipe	Transection	Valves	Seed chambers	Epicarp features	Number seeds	Wing presence
This article	Leguminocarpum olmensis sp. nov. Centeno-González et al.	4.55 (4.5) x 0.9 (1.1) – 1.25 (1.9)	Curved	Rounded, right angled. Bearing a stylar base	Rounded-tapered, right-angled	Yes	> 4 mm	Compressed	Dehiscent along both sutures	Not visible	Glabrous, reticulation, with ribs	?	Wingless
Caesalpinioideae	Acacia Mill.	2 – 30 x 0.4 – 5 x 0.2 – 2	Straight, oblong-linear, ovate	Rounded-tapered (rarely beaked)	Short tapered-tapered	No/Yes	> 12 mm	Flattened-terete	Dehiscing along 1 or both sutures, tardily dehiscent, indehiscent	Not/with visible	Glabrous-pubescent, faintly-strongly reticulate, occasionally longitudinally rugose, glandular, umbonate	1 – numerous	Rarely winged
	Arquita Gagnon, Lewis & Hughes	2 – 4.7 × (0.7 –) 0.9 – 1	Lunate-falcate	Bearing sytlar base	?	?	?	Laterally compressed	Dehiscent, often twisting valves	?	Glandular trichomes	?	Wingless
	Balsamocarpon Clos	2.5 – 4 × 1.5	Thick, straight, oblong	Rounded-alined	Short tapered-alined base	No	–	Compressed-subtriangular	Indehiscent	Visible	Glandular, resinous, pubescence, rugose	3 – 4	–
	Biancaea Tod.	4.5 – 10 × 2 – 4	Oblong-elliptic, obovate, oblong	Rounded-truncate, with sharp beak	Narrower	?	?	Laterally compressed	Dehiscent	?	Glabrous, coriaceous, eglandular	2 – 8	Wingless, somewhat inflated with a narrow wing in B. decapetala
	Burkea Benth.	4 – 7.5 x 1.8 – 3 x 0.2 – 0.4	Straight, elliptic-oblong	Rounded-alined. Bearing sytlar base	Long tapered-alined-straight	Yes	15 mm	Flattened	Indehiscent	Visible	Minutely pubescent, reticulate with stronger transverse veins	1	Wingless
	Caesalpinia L.	1.5 – 16 x 0.4 – 5	Subcircular-ovate, elliptic-lanceolate, straight-plicate, coiled	Tapered-rounded-aligned-oblique. Bearing stylar base	Tapered, rounded, aligned, oblique	No/Yes	> 15 mm	Flattened-compressed	Indehiscent, dehiscent passive, elastic, along both sutures, occasionally twisting	Not/with visible	Spines > 10 mm long, glabrous-densely pubescent, eglandular-glandular, reticulate, rugose, subvesicular, punctate	1 – 13	No/with ventral wing up to 18 mm wide
	Calliandropsis Hern. & Guinet	?	Oblanceolate, straight	?	?	No	–	Compressed	Elastically dehiscent	?	?	–	–
	Calpocalyx Harms	8.8 – 9.75 x 2.5 – 7	D shape, curve-straight, curve, oblong	Rounded, alined, right angled	Tapered, short tapered	No	–	Flatenned, compressed, thick sutures	Indehiscent	Not/with visible	Glabrous, ligneous, woody, striate, anastomizing veins	5	Wingless
	Cenostigma Tul.	(3.8 –) 5 – 14 (– 16) × 1.2 – 3.3 (– 3.7)	Straight, oblanceolate	Rounded-short tapered-oblique. Bearing hooked style	Tapered-oblique-right angled	Substipate	–	Laterally compressed	Elastically dehiscent, twisting at maturity	Not/with visible	Glabrous, pubescent, coriaceous-woody, smooth, reticulately veined, eglandular, rugose	3 – 4	Wing up to 20 mm long at base of ventral suture
	Cordeauxia Hemsl.	4 – 6 × 2	Oblanceolate, oblong-elliptic	Beaked, short tapered-tapered-alined. Bearing stylar base	Rounded-oblique-right angled	Substipate	–	Laterally compressed	Elastically dehiscent with twisting valves, passively dehiscent along both sutures	Visible	Ligneous,woody	1 – 4	–
	Coulteria Kunth	3 – 15 × 2 – 4	Oblong-elliptic, suborbicular	?	?	Yes	4 – 13 mm	Laterally compressed	Indehiscent, sometimes opening along one suture	?	Glabrous-velutinous, eglandular, chartaceous-papyraceous	1 – 6	Wingless
	Delonix Rafinesque	13 – 60 x 21	Oblong-linear, straight-curved	Rounded, short tapered, aligned, oblique. Bearing stylar base	Short tapered, rounded, aligned, oblique	No/Yes	?	Flattened compressed	Indehiscent, dehiscent	Not/with visible	Glabrous, transverse reticulation	6 – 46	–
	Denisophytum Vig.	1.8 – 4.9 × 0.5 – 1.5	Oblong-elliptic	Tapered with a beak	?	?	?	Laterally compressed	Elastically dehiscent with twisting valves	?	Coriaceous, eglandular, woody	?	–
	Desmanthus Willd.	1.5 – 9.5 x 0.2 – 0.5 x 0.1 – 0.3	Oblong-linear, straight-falcate	Short tapered	Tapered	Substipate	–	Compressed-subterete	Dehiscent along both sutures	Visible	Glabrous-glabrate, reticulate	4 – 30	Wingless
	Dimorphandra Schott	11 – 23 x 2.5 – 9 x 0.5 – 1.6	Straight-curved, linear-dolabriform, C shaped	Rounded-alined	Short tapered-alined	Yes	> 140 mm	Compressed	Indehiscent-elastically dehiscing along ventral suture and becoming revolute, along both sutures separately loosely twisting	Not/with visible	Glabrous, rugose, oblique veins often cracking along veins	7 – 21	–
	Erythrostemon Klotzsch	2.4 – 12.5 × 1 – 2.8	?	Bearing stylar base as a small beak	?	?	?	Laterally compressed	Elastically dehiscent with twisting valves	?	Glabrous-pubescent, chartaceous-coriaceous, woody, eglandular	1 – 8	–
	Gelrebia Gagnon & Lewis	1.5 – 4 × 1.2 – 2.3	Oblong-ovoid, oblique-pyriform	Acute	Rounded, large, oblique	?	?	Laterally compressed	Dehiscent along both sutures with valves twisting	?	Glabrous-pubescent, eglandular, coriaceous, woody	?	–
	Gleditsia L.	2 – 45 x 1.5 – 8	Linear-ovate, elliptic-oblanceolate, falcate, straight-curved	Short tapered, rounded. Bearing stylar base	Tapered, rounded, aligned	Yes/Substipate	> 20 mm	Compressed	Indehiscent, dehiscent	Not/with visible	Grabrous, transverse reticulation, pubescent	1 – 40	–
	Guilandina L.	?	Oblong-elliptic, elliptic-circular	Terminating in a beak	Acute	?	?	Inflated	?	?	?	1 – 4	Wingless
	Gymnocladus Lamarck	7 – 25 x 3 – 5	Oblong-elliptic, ovate-falcate, straight-curved	Rounded, alined. Bearing stylar base	Rounded, aligned, oblique	Yes/Substipate	> 10 mm	Compressed	Dehiscent along one suture	Not visible	Glabrous, transverse reticulation, smooth-rugose	3 – 8	–
	Haematoxylum L.	1 – 5 × 0.4 – 1.5	Oblong-fusiform, falcate	Rounded-obtuse	Acute	?	?	Flattened	Dehiscing along the middle of the valves, near the margin	?	Membranaceous-chartaceous	1 – 3	–
	Hererolandia Gagnon & Lewis	c. 2 – 2.3 × 1 – 1.5	Subcircular, sickle-shaped	?	?	?	?	Laterally compressed	Tardily dehiscent along the sutures	?	Pubescent, covered in trichomes, woody	1 usually	–
	Hojfmannseggia Cavanilles.	2 – 4.5 x 0.4 – 1.6	Oblong-ovate, straight, coiled, falcate	Rounded, short tapered, alined	Short tapered, aligned, oblique	Substipate	–	Laterally compressed	Indehiscent, dehiscent with twisting valves	Not/with visible	Grabrous, glandular, transverse reticulation, pubescent	?	–
	Hultholia Gagnon & Lewis	5 – 6 × 2.5 – 3	Vesicular, obovoid, falcate	?	?	?	?	?	Dehiscent	?	Sparsely pubescent, gland dots	1 – 3	Wingless
	Leucaena Benth.	8 – 20 x 1 – 1.5 x 0.2 – 0.3	Linear-oblong, straight, falcate	Short tapered-tapered, rounded	Short tapered-tapered	Yes/Substipate	30 mm	Compressed	Dehiscent along both sutures	Not/with visible	Glabrous-densely covered with reddish scales, white hairs, reticulate	6 – 26	–
	Libidibia (DC.) Schltdl.	1.5 – 8 × 1 – 3	Straight, oblong-elliptic, suborbicular	Rounded	Rounded	?	?	?	Indehiscent	?	Glabrous, eglandular, thick and fleshy, coriaceous-woody	1 – 2	–
	Lophocarpinia Burkart	3.5 – 5 x 0.1 – 0.7 x 0.2 – 0.3	Lomentum, falcate	?	?	?	?	?	Breaking up into one-seeded units	Visible	?	1 – 5	Wings up to 4 mm wide with 4 teeth
	Macrosamanea Britton, Rose ex Britton & Killip	5.4 – 16.94 x 1.3 – 5.5	Curve, slighly curve, straight, linear	Rounded, alined. Bearing stylar base (beaked?)	Rounded, rigth angled, rounded-short tapered	Yes/No	> 3 mm	Flattened, subterete, compressed	Indehiscent	Not visible	Glabrous, woody, anastomizing transverse veins, gland dots	?	Wingless
	Melanoxylon Schott.	1.5 – 17 x 3 – 6	Oblong, slightly curved	Rounded, near truncate, oblique, right angled. Bearing stylar base	Rounded, nearly truncate, oblique	Yes/Substipate	> 10 mm	Compressed	Dehiscent	Not/with visible	Transversely veined, septate, hairs	1 – 10	–
	Mezoneuron Desf.	8.3 – 8.5 x 3.3 – 3.9	Curve-elliptic, straight-curve, oblong, linear-slightly irregular	Short tapered, tapered, bearing stylar base. Rounded-short tapered	Short tapered, rounded	Yes/Substipate	> 9 mm	Flattened, compressed	Indehiscent	Not/with visible	Glabrous, reticulated veins	3	Narrow wing
	Microlobius foetidus (Jacq.) M. Sousa & G.	3.24 – 8.1 x 0.9 – 1.8	Curved, coiled	Rounded, right angeled. Bearing stylar base (beaked)	Rounded-short tapered, rounded, right angled	Yes/No/Substipate	> 3.5 mm	Subterete, compressed	Indehiscent, dehiscent passively along dorsal suture	Not/with visible	Glabrous, woody, transversely veined, pubescent	3 to 5	Wingless
	Mimosa L.	1 – 23 x 0.2 – 3 x 0.1 – 0.5	Linear, lanceolate, oblong-elliptic, straight-curve	Tapered-rounded	Short tapered-rounded	No/Yes	30 mm	Compressed	Dehiscent	Visible	Galbrous, pubescent, eglandular-glandular, reticulate with stronger transverse veins	1 – 20	–
	Mimozyganthus Burkart.	2 – 3.5 x 0.8 – 1.5	Straight, elliptic-obovate	Short tapered, rounded. Bearing stylar base	Short tapered	Yes	3 – 6 mm	Flattened	Indehiscent	Visible	Glabrous, reticulate	1 – 2	–
	Moullava Adans.	3.5 – 5 (– 8) × 1.5 – 3	Oblong-elliptic, straight-curved	Tapered-alined	Tapered-alined	Substipate	–	Compressed	Indehiscent, sub-torulose	Visible	Glabrous, thickened sutures, pubescence, rugose	1 – 4	Wingless
	Neptunia Lour.	0.7 – 5.5 x 0.5 – 1.7 x 0.1 – 0.2	Straight-curved, circular, oblong-linear	Rounded	Short tapered-rounded-usually deflexed	Yes	12 mm	Compressed-flattened	Dehiscing apically either by dorsal suture, both sutures	Visible	Glabrous-eglandular, glandular, pubescent, parallel veined	1 – 20	–
	Paubrasilia Gagnon, Lima & Lewis	5.5 – 7.3 × 1.9 – 2.6	Sub-lunate	?	?	?	?	Laterally compressed	Dehiscent with twisting valves	?	Spiny, pubescent, woody	1 – 2	–
	Pomaria Cav.	?	Linear, sickle-shaped	Acute	?	?	?	Laterally compressed	Elastically dehiscent, with twisting valves	?	Plumose, dendritic, stellate trichomes	?	–
	Prosopis L.	1.5 – 29 x 0.4 – 2.6 x 0.3 – 2.5	Loment, straight-falcate, straight-S curved, oblong-linear, moniliform	Rounded-short tapered	Short tapered-rounded	Yes	20 mm	Subterete, compressed	Indehiscent	Not/with visible	Striate, glabrous-velutinous, longitudinally reticulate	1 – 6	–
	Stenodrepanum Harms	2 – 4 x 0.1 – 0.2 x 0.1	Cylindrical, linear-slightly falcate	Tapered-alined. Bearing stylar base	Short tapered-alined	No	–	Terete	Dehiscing along both sutures breaking irregularly	Visible	Glabrous with scattered cup-shaped glands, longitudinally reticulate	1 – 5	–
	Stuhlmannia Taub., Engler	4.5 – 6 × 1.5 – 2	Oblong-elliptic, straight, scimitar shaped	Tapered-alined	Rounded-oblique	Substipate	–	Flattened	Dehiscing along both sutures, with twisting valves	Not visible	Glabrous-thinly puberulous, woody	1	–
	Tara (Molina) Gagnon & Lewis	4 – 15 × 1.2 – 4	Oblong, straight	?	?	?	?	Laterally compressed	Indehiscent	?	Glabrous, eglandular, puberulent when young, fleshy, coriaceous	?	–
	Xylia Benth.	10 – 29 x 2 – 9 x 0.3 – 1.5	Curved, dolabriform	Short tapered	Long tapered	Substipate	–	Compressed	Dehiscing apically elastically along both sutures and recurving	Not visible	Glabrous with longitudinal veins	3 – 10	–
	Zuccagnia Cav.	0.5 – 1 x 0.3 – 0.5 x 0.2 – 0.4	Oblique, ovoid-acute, straight, D- to C-shaped	Right angled. Bearing stylar base	Short tapered-oblique, right angled	Substipate	–	Flattened, Laterally compressed	Indehiscent	Not visible	1 cm long hairs, tuberculate	1	–
Duparquetioideae	Duparquetia Baill.	10 – 15 x 1 – 1.7 x 0.6 – 1.2	Straight, oblong-oblanceolate	Short tapered-alined	Long tapered-alined-oblique	No	–	Compressed	Dehiscing apically	Not visible	Glabrous, smooth-minutely fracturing during coiling	2 – 4	4 longitudinal 1-2 mm wide wings
Dialioideae	Apuleia Mart.	3 – 9.6 x 1.4 – 3.5 x 0.2 – 0.4	Straight, elliptic-oblong, ovate	Rounded-short tapered-alined. Bearing stylar base	Rounded-short tapered-alined	Yes	8 mm	Flattened	Indehiscent	Not visible	Pubescent-glabrous, reticulate	1 – 2	Winglike ridge along ventral suture
	Baudouinia Baill.	0.8 – 15 x 0.7 – 2.4 x 0.6 – 1.4	Straight-curved, circular-elliptic, oblong	Rounded-short tapered-alined. Bearing stylar base	Rounded-short tapered-alined	No/Substipate	–	Terete-compressed	Indehiscent	Not visible	Glabrous-pubescent, smooth-reticulate, pitted	1 – 20	–
	Dialium L.	1 – 75 x 1 – 75 x 0.8 – 60	Straight, circular-subcircular, ovate-elliptic	Rounded-short tapered-alined	Rounded-alined	Yes/No/Substipate	> 10 mm	Terete-compressed	Indehiscent	Not visible	Pubescent-glabrate, glabrous with age	1 – 2	–
	Dicorynia Benth.	4– 9 x 3 – 4 x 0.2 – 0.3	Straight, oblong, oblong-ovate	Rounded-alined	Rounded-alined	No	–	Flattened	Tardily dehiscent along ventral suture, remaining attached to sutures	Not visible	Pubescent-glabrate with age, reticulate, minutely pusticulate	1 – 3	Ventral wing length of fruit-up to 7 mm wide
	Petalostylis R.Br.	2.5 – 3 x 0.8 – 0.9 x 0.2 – 0.3	Straight, rhombic	Short tapered-alined	Short tapered-alined	Substipate	–	Compressed	Dehiscing apically and marginally remaining attached to sutures	Visible	Scattered gray hairs on sutures, blistered	4 – 6	–
	Zenia Chun.	9 – 15 x 2.5 – 4	Oblong-elliptic, straight	Short tapered, alined	Short tapered-alined	Substipate	–	Flattened	Indehiscent	Not visible	Glabrous, transverse reticulation	4	Ventral wing up to 1 cm wide
Cercidoideae	Adenolobus (Harvey ex Bentham) Torre & Hillcoat.	1.8 – 3 x 0.8 – 1.8	Oblong-D shaped, straight-curved	Rounded, tapered, right angled. Bearing stylar base	Short tapered, alined, oblique	Yes	8 – 30 mm	Flattened	Passively dehiscing by dorsal suture, tardily dehiscent by ventral suture	Visible	Glandular-eglandular, long parallel anatomizing veins	3 – 10	–
	Cercis L.	4 – 12 x 1.2 – 2 x 0.2 – 0.4	Oblong, straight	Tapered, alined. Bearing stylar base	Tapered, alined	Substipate	–	Flattened	Indehiscent, dehiscent	Visible	Glabrous, reticulate	3 – 12	Ventral wing up to 2 mm wide
	Griffonia Baill.	?	Curve-D shape	Curve-right angled, short tapered. Bearing stylar base (long beak)	Rounded-short tapered	Yes	?	Flattened, compressed	Indehiscent	Not visible	Glabrous, gland dots	?	Wingless
Detarioideae	Aphanocalyx Oliver	4 – 6 x 2 – 2.5 x 0.4 – 0.6	Oblong, straight	Rounded, right angled, oblique	Rounded, right angled, oblique	Substipate	–	Compressed	Dehiscing along both sutures separately enrolling, remaining attached to sutures	Not visible	Oblique reticulate, pubescent	1 – 3	–
	Afzelia Sm.	7 – 30 x 3 – 13 x 1 – 4	Curved-straight, oblong-elliptic	Short tapered-right angled-alined. Bearing stylar base	More or less rounded-right angled-alined	Yes	> 8 mm	Compressed	Passively dehiscent along ventral suture, along dorsal suture	Not/with visible	glabrous, faintly rugose-transversely fibrous	1 – 12	–
	Anthonotha Palisot de Beauvois	5 – 30 x 3 – 9 x 0.6 – 1.5	Elliptic-oblong	Rounded, alined, oblique	Rounded, aligned, right angled	No/Substipate	–	Compressed	Dehiscing along both sutures and usually enrolling separately	Not visible	Grabrous, oblique reticulate, rugose, no/with ribs, pubescent	1 – 8	–
	Barnebynodendron riedelii (Tul.) Kirk	11 – 17 x 3.5 – 4	Oblong, straight-curved	Rounded, aligned. Bearing stylar base	Tapered, aligned, right angled	Substipate	–	Flattened	Indehiscent	Visible	Glabrous, oblique reticulate	?	–
	Brodriguesia Cowan.	1.3 x 6.5 x 0.7 – 1.2	Elliptic-oblong, straight	Rounded, oblique	Tapered, aligned	Substipate	–	Flattened	Passively dehiscent, remaining attached to sutures	Not visible	Glabrous, transverse reticulation	3 usually	–
	Brownea Jacq.	12 – 35 x 1.5 – 6 x 0.4 – 1	Straight-curved, oblong-falcate, irregular	Rounded, tapered-alined-oblique. Bearing stylar base	Rounded-oblique	Yes	> 45 mm	Flattened	Dehiscing along dorsal, both margins separately enrolling	Not visible	Densely pubescent-glabrous, transversely-obliquely weakly-heavily reticulate	4 – 9	–
	Colophospermum Kirk ex J. Léonard.	3.5 – 6 x 2 – 3.2	Reniform, curved	Rounded, right angled. Bearing stylar base/no style	Short tapered, rounded, aligned	No/Yes	> 6 mm	Flattened	Indehiscent, dehiscent	Not visible	Glabrous, reticulate	?	–
	Copaifera L.	1.5 – 7 x 1.2 – 4.5 x 0.8 – 2.5	Straight, subcircular, obliquely elliptic, oblong	Rounded-oblique-alined. Bearing sty lar base	Rounded-right angled-oblique	Substipate	–	Compressed-subterete	Dehiscing along ventral suture, opening both sutures with valves falling separately	Visible	Glabrous, transversely rugose-rugose, no/with resin globules	1 – 2	–
	Crudia acuminata Benth.	3 – 30 x 1.5 – 8.5 x 1 – 2.5	Slightly curved, circular-ovate, oblong-elliptic	Rounded-alined-oblique. Bearing stylar base	Rounded-short tapered-alined-oblique	Substipate	–	Compressed-subterete	Dehiscing along ventral, both sutures separately enrolling, tardily dehiscent	Visible	Pubescent, transversely reticulate	1 – 5	–
	Cryptosepalum Bentham.	2.5 – 7 x 1.5 – 3 x 0.5 – 0.6	Straight-curved, oblong	Rounded-tapered-alined. Bearing stylar base	Rounded-oblique-right angled	Substipate	–	Compressed	Dehiscing elastically along both margins separately enrolling	Not visible	Glabrous, strongly-weakly obliquely reticulate	1 – 5	–
	Cynometra L.	0.6 – 13 x 0.3 – 5 x 0.6 – 2	Straight-slightly curved, subreniform-oblong, ovate	Rounded-tapered-alined-right angled. Bearing stylar base	Rounded-oblique-alined	No/Yes	> 10 mm	Terete-flattened	Indehiscent, dehiscent	Not visible	Densely pubescent-glabrous, smooth-scaly, tubercule, reticulate rugose	1 – 2 (– 4)	–
	Goniorrhachis Taubert.	6 – 10 x 2 – 3 x 0.3 – 0.5	Oblong, straight	Straight, rounded, oblique, right angled. Bearing stylar base	Tapered-aligned-oblique	Substipate	–	Flattened	Indehiscent	Not visible	Oblique reticulate, pubescent	1 – 5	–
	Hardwickia Roxb.	5 – 8 x 1 – 1.8 x 0.3 – 0.4	Straight, lanceolate, samaroid	Short tapered-rounded-alined. Bearing stylar base	Tapered-alined	Substipate	–	Flattened	Dehiscing at apex	Visible	Glabrous, longitudinal reticulate veined, glandularly punctate	1	Wing basal
	Humboldtia Vahl	5 – 12 x 2 – 4.5	Curved-straight, falcate-oblong, scimitar shaped	Tapered-alined-oblique	Tapered-oblique-right angled	Substipate	–	Compressed	Dehiscing along both sutures separately enrolling	Not visible	Glabrous-pubescent, obliquely reticulate	2 – 6	–
	Hymenaea L.	2.5 – 17 x 1.5 – 9 x 1.2 – 4	Oblong-ovate, obovate-scitimar shaped, straight	Rounded, alined. Bearing stylar base	Rounded-aligned-right angled	No/Yes	> 12 mm	Subterete-compressed	Indehiscent	Not visible	Glabrous, smooth, verrucose-rugose	1 – 12	–
	Hymenostegia (Benth.) Harms	7 – 11 x 3 – 4.5 x 0.3 – 0.7	Straight, scimitar shaped	Short tapered-alined. Bearing stylar base	Tapered-alined-oblique	Yes/Substipate	> 12 mm	Compressed	Dehiscing along both sutures separately enrolling, fracturing transversely	Not visible	Glabrous, smooth-transversely reticulate	2 – 3	–
	Kingiodendron Harms	3.5 – 9 x 2 – 6.5 x 0.8 – 4.3	Straight, obovate-oblong-circular, triangular	Rounded-cordate-alined-right angled. Bearing stylar base/no style	Rounded-alined-oblique	No/Substipate	–	Compressed-terete	Indehiscent, tardily dehiscent	Not visible	Glabrous, rugose, scaly, pusticulate	1	–
	Leonardoxa Aubrév.	6 – 12 x 2.5 – 4 x 0.5 – 1	Straight, elliptic-oblong	Alined. Bearing stylar base	Tapered-rounded-alined, oblique	Yes/Substipate	–	Flattened	Dehiscing along apical margin then both sutures	Visible	Glabrous, rugose	1 – 7	–
	Librevillea Hoyle	9.5 – 10 x 4 – 4.5 x 0.3 – 0.4	Straight, irregularly oblanceolate-oblong	Rounded-alined	Rounded-right angled-oblique	Substipate	–	Flattened	Dehiscing apically along both sutures remaining attached to sutures	Not visible	Glabrous, irregularly warty, faintly obliquely reticulate	2 – 4	–
	Loesenera Harms.	8.5 – 20 x 3 – 9 x 0.4 – 1	Oblong-scitimar shaped, straight	Rounded, oblique, right angled. Bearing stylar base	Rounded, oblique, right angled	Yes	> 15 mm	Compressed	Dehiscing passively along both sutures	Not visible	Pubescent, transversely-obliquely reticulate	2	–
	Julbernardia Pellegrin.	5 – 26 x 1.8 – 8 x 0.5 – 1	Oblong-scitimar shaped, straight-curved	Rounded, oblique, right angled. Bearing stylar base	Rounded, alined, right angled	Yes/Substipate	> 7 mm	Compressed	Dehiscent elastically along both sutures and separately enrolling	Not visible	Grabrous, transversely veined, oblique, pubescent	1 – 5	–
	Macrolobium Schreber.	2.8 – 23 x 1.5 – 6.5 x 0.4 – 3	Oblong-subcircular, scitimar shaped-falcate, straight-curved	Rounded, alined, oblique. Bearing stylar base	Rounded, alined, right angled	Yes/Substipate	> 20 mm	Flattened-compressed	Indehiscent, dehiscing along both sutures and separately enrolling, transversely fracturing	Not/with visible	Grabrous, smooth-reticulate, pubescent	1 – 8	–
	Maniltoa Scheffer.	3 – 8 x 2.5 – 5.5 x 1.5 – 4	D shaped-oblong, curved-nearly straight	Oblique, right angled	Rounded, oblique	No/Substipate	–	Terete-compressed	Indehiscent	Not visible	Glabrous, scurfy	1 – 2	–
	Michelsonia Hauman.	7 – 9 x 2.4 – 3 x up to 0.6	Oblong, straight	Rounded, alined. Bearing stylar base	Rounded, alined, oblique	Substipate	–	Flattened	Dehiscent	Not visible	Glabrous, reticulate	2	–
	Microberlinia Chevalier	9 – 18 x 3 – 5.5 x 0.5 – 0.8	Oblanceolate, straight	Rounded, alined. Bearing stylar base	Rounded, righ angled	No/Substipate	–	Flattened	Dehiscing apically along both sutures and separately enrolling	Not visible	Glabrous, oblique reticulate	1 – 4	–
	Paramacrolobium Leonard.	8.5 – 20 x 2.5 – 6 x 0.9 – 1.5	Oblong, straight	Rounded, oblique. Bearing stylar base	Rounded, right angled, oblique	Yes	> 15 mm	Flattened	Dehiscent	Not/with visible	Glabrous, oblique reticulate, fracturing	6 – 7	–
	Peltogyne mexicana Martínez	2.3 – 5.5 x 1.5 – 3.5 x 0.7 – 1	Straight, circular-subtriangular, C shaped	Rounded-short tapered-alined	Short tapered-right angled-alined	Substipate	–	Compressed	Indehiscent, dehiscing passively along both sutures	Not visible	Pubescent and glandular-eglandular, glabrous, striate-rugose	1	–
	Saraca L.	5 – 33 x 2 – 7 x 0.3 – 0.4	Straight-curved, oblong	Short tapered-tapered-alined-oblique. Bearing stylar base/no style	Short tapered-alined	Yes	> 40 mm	Compressed-subterete	Dehiscing along ventral then both sutures separately enrolling	Visible	Glabrous, transversely reticulate	3 – 10	–
	Schotia Jacquin.	3-18 x 1.8-6 x 0.5-0.7	Oblong-linear, straight-curved	Rounded, aligned. Bearing stylar base	Short tapered	Yes/Substipate	> 7 mm	Compressed	Dehiscent	Not/with visible	Glabrous, glandular, tubercules	2 – 9	Wing up to 10 mm wide and dorsal margin with/no smaller wing
	Scorodophloeus Harms	5.5 – 13.5 x 3.3 – 5 x 0.2 – 0.5	Straight, oblong-scimitar shaped	Nearly rounded-alined. Bearing stylar base	Rounded-oblique	Yes/Substipate	> 10 mm	Flattened	Dehiscing elastically along ventral then both sutures and separately enrolling	Not visible	Scattered hairs along sutures and valves glabrous, glabrate, transversely reticulate	2	2 wings up to 3 mm wide and best developed in middle of fruit
	Sindora Miq.	4.5 – 15 x 3.5 – 8.5 x 1 – 1.5	Straight, ovate-elliptic	Rounded-oblique. Bearing stylar base	Rounded-right angled-alined	Substipate	–	Flattened	Tardily dehiscing, dehiscing along dorsal suture, along both sutures	Not visible	Glabrous-pubescent, no/with spines up to 3 mm long, smooth-weakly veined, warty among spines	1 – 5	–
	Sindoropsis Leonard.	6.5 – 8 x 3 – 3.5 x 0.4 – 0.6	Oblong-lanceolate, straight	Short tapered, oblique. Bearing stylar base	Rounded, short tapered, oblique, right angled	Substipate	–	Flattened	Dehiscing along ventral then both sutures separately enrolling	Not visible	Glabrous, transverse reticulation, oblique, blistered	1 – 2	–
	Tetraberlinia (Harms) Hauman	5.3 – 14 x 2.3 – 6 x 0.3 – 0.6	Straight, oblong	Rounded-alined. Bearing stylar base	Rounded-oblique-right angled	Yes	15 mm	Flattened	Dehiscing along ventral then both sutures separately enrolling	Not visible	Glabrous, pitted and bearing 2 prominent longitudinal veins with transverse reticulate veins	2 – 4	–
	Tessmannia Harms	3 – 8 x 1.8 – 4.5 x 0.3 – 2	Straight, oblong-obovate, subcircular	Rounded-alined. Bearing stylar base	Rounded-oblique	Substipate	–	Flattened	Indehiscent, least tardily dehiscent along ventral suture	Not/with visible	Pubescent-glabrate with age, rugose, warty-spiny	1 – 4	–
	Zenkerella Taubert.	4 – 5.5 x 2 – 4 x 1 – 1.5	Semicircular-elliptic-scitimar shaped, straight	Rounded-alined. Bearing stylar base	Rounded, oblique	Yes	> 10 mm	Compressed	Dehiscent	Not visible	Grabrous, Not/with glands, transverse reticulation, pubescent	1 – 2	–
Papilionoideae	Afgekia Craib	7 – 17 x 3 –7.5	Straight, elliptic-fusiform, obliquely obovate	Rounded-short tapered, aligned-oblique	Tapered-truncate	No	–	?	Dehiscent along both sutures	Not visible	Glabrous-coriaceous, pubescent, eglandular	1	–
	Amorpha L.	0.4 – 1.05 x 0.15 – 0.45 x 0.14 – 0.18	Straight-curved, falcate, oblong	Rounded, alined-oblique with longitudinal axis	Tapered, aligned-oblique	No/Substipate	–	Not inflated, compressed	Indehiscent	Visible	Glabrous, glabrate, pubescent and indurate, puberulent, glandular, eglandular, glandular dots, faintly wrinkled	1	Wingless
	Amphimas Pierre ex Harms	10 – 24 x 4 – 5.7 x 0.4 – 0.8	Straight, elliptic-ovate	Rounded-emarginate, aligned with longitudinal axis	Tapered, rounded, alined	Yes/Substipate	4 – 6 mm	Not inflated, flattened	Dehiscence along both sutures with valves reflexing	Visible	Glabrous, eglandular, reticulately veined	1 – 2	2 wings 13-24 mm wide
	Ateleia (Moç & Sessé ex DC.) Benth.	1.5 – 3.7 x 1 – 1.8 x 0.2 – 0.3	Straight, reniform-irregular, straight-curved, unequally curved, D shaped	Rounded, oblique with longitudinal axis	Short tapered, alined	Yes	5 – 10 mm	Not inflated, flattened	Indehiscent	Not visible	Glabrous, pubescent, eglandular, reticulately veined	1 – 2	Wing 1-3 mm wide
	Baphiopsis Benth. ex Baker	3.5 – 4 x 2 x 1.9	Straight, oblong, straight-curved, curved, D shaped	Short tapered, oblique with longitudinal axis	Short tapered, alined	Substipate	–	Not inflated, compressed	Dehiscence along both sutures	Not visible	Glabrous, eglandular, faintly wrinkled	1 – 2	Wingless
	Baptisia Vent.	0.73 – 4.23 x 0.5 – 1.9	Subcircular-oblique-elliptic-D shape, oblong, linear, slightly ovobate, straight-curved-D shape, circular	Rounded-oblique-short tapered-tapered, tapered-right angled, tapered. Bearing stylar base (large beak)	Rounded-right angled-tapered, tapered, aligned, rounded	Yes/Substipate	> 2.6 mm	Flattened, compressed-subterete, inflated, terete	Indehiscent, dehiscent apically along both sutures remaining attached to sutures	Not visible	Glabrous, reticulated, gland dots, coriaceous, woody, rugose, Glabrous-faintly pubescence, transversely veined, hairs, Pubescence	1	Wingless
	Bolusafra Kuntze	2.2 – 2.7 x 0.8 – 1.1	Straight-curved, reniform	Short tapered, alined	Tapered, aligned	No	–	Compressed	Dehiscent	Visible	Hairs, pubescent, smooth	2 – 3	Wingless
	Bossiaea Vent.	1.7 – 4 x 0.72 – 1.19	Straight, linear-sligthly oblong, subcircular, elliptic	Rounded, rounded-oblique. Bearing stylar base	Rounded-right angled-short tapered	Yes	> 3.6 mm	Flattened, compressed	Indehiscent, dehiscent along both sutures	Not visible	Covered by dots, woody, glabrous, transversely veined	5	Short wing in ventral suture, wingless
	Bowdichia Kunth	3.8 – 6 x 1 – 1.5 x 0.2 – 0.3	Straight, curved, elliptic-oblong	Rounded, alined, oblique with longitudinal axis	Rounded, aligned, oblique	Yes	5 – 7 mm	Not inflated, flattened	Indehiscent	Visible	Glabrous, eglandular, reticulately veined	2 – 5	Wing 1-2 mm wide
	Butea Roxb. ex Willd.	10 – 18 x 3 – 5.3 x 0.4 – 0.6	Straight, samaroid, unequally curved	Rounded-truncate, oblique with longitudinal axis	Tapered-rounded, oblique	No	–	Not inflated, flattened	Indehiscent	Visible	Pubescent and indurate, pubescence, eglandular, reticulately veined	1	Wing 30-53 mm wide and 90-110 mm long
	Callerya Endl.	4 – 29 x 1 – 6 x 0.5 – 4.8	Straight, fusiform, linear, ovate, irregular, unequally curved	Long tapered, tapered, short tapered, aligned, oblique with longitudinal axis	Rounded, tapered, aligned	No/Yes	> 12 mm	Inflated, not inflated, compressed-terete	Dehiscence along both sutures with twisting valves	Not/with visible	Glabrous, glabrate, pubescent and indurate, with hairs, eglandular, smooth, not smooth,lenticular, rugose, warty, wrinkled, grooved	1 – 7	Wingless
	Candolleodendron Cowan	2 – 6.5 x 1.3 – 3 x 0.7 – 1.3	Straight, oblong, ovate	Short tapered, alined with longitudinal axis	Rounded, oblique	No	–	Not inflated, compressed	Dehiscence along both sutures	Not visible	Glabrous, eglandular, verrucose-rugose	4 – 11	Wingless
	Cascaronia Griseb.	2 – 3.5 x 0.6 – 1.2 x 0.18 – 0.22	Straight, curved, elliptic, oblong, straight-curved, D shaped	Short tapered, alined with longitudinal axis	Long tapered, aligned, oblique	Substipate	–	Not inflated, flattened	Indehiscent	Not visible	Glabrous, glandular, glandular dots, longitudinally veined relative to fruit length, reticulately veined	2 – 1	No/with wing, samaroid, on both sutures
	Cicer L.	1.6 – 2.68 x 0.72 – 1.6	Straight-curve, ovate, elliptic, obovate	Rounded-right angled-short tapered, short tapered, rounded. Bearing stylar base (long beak).	Short tapered, rounded	Yes/Substipate	> 6 mm	Flattened, compressed	Indehiscent/dehiscent	Not visible	Pubescent dispersed hairs, reticulated veins	?	Wingless
	Clathrotropis (Benth.) Harms	3.8 – 20 x 2 – 7 x 0.5 – 3	Straight, fusiform, obliquely obovate, straight-curved, unequally curved, D shaped	Straight, with solid beak, rounded, alined, oblique, right-angled with longitudinal axis	Rounded, tapered, aligned, oblique	Yes/No/Substipate	> 10 mm	Not inflated, compressed-flattened	Dehiscence along both sutures with twisting valves	Not visible	Glabrous, pubescent and indurate, with hairs erect, velutinous, eglandular, obliquely veined relative to fruit length, reticulately veined, pitted	1 – 2	Wingless
	Cymbosema Benth.	4.4 – 6 x 1.8 – 2.2 x 0.4 – 0.7	Slightly curved, oblong, falcate	Short tapered, oblique with longitudinal axis	Rounded, short tapered, oblique	No	–	Not inflated, compressed	Dehiscence along both sutures with twisting valves	Not visible	Pubescent and indurate; pubescence, with hairs, eglandular, smooth, cracking oblique to fruit length	2 – 5	Wingless
	Dalbergia L.f.	1.7 – 5.8 x 0.7 – 1.4	Straight-curve, D shape, elliptic, coiled, oblong-elliptic	Rounded-right angled, rounded. Bearing stylar base	Rounded-short tapered	Yes	> 1 mm	Flattened, compressed	Indehiscent	Visible	Glabrous-coriaceous, reticulated-coriaceous, rugose	1 to 6	Wingless
	Genista L.	0.8 – 2.4 x 0.25 – 0.45	Straight, linear-irregular-coiled, ovate-elliptic, straight-lanceolate-irregular-slightly curve	Tapered, rounded-tapered, short tapered, tapered-aligned. Bearing stylar base	Rounded, tapered, rounded-short tapered	Yes/No/Substipate	2.5 mm	Compressed, flattened	Indehiscent, dehiscent along ventral suture with twisting valves, separately enrolling, along ventral suture then dorsal suture	Not/with visible	Pubescent, long hairs, glabrous	1 to 7	Wingless
	Geoffroea Jacq.	1.7 – 4.5 x 1.8 – 2.7 x 1 – 2.5	Straight, oblong, circular, parallelly curved	Rounded, short tapered, alined with longitudinal axis	Rounded, aligned	No/Substipate	–	Not inflated, terete	Indehiscent	Not visible	Glabrous, glabrate, pubescent and indurate, pliable; with hair, eglandular, faintly wrinkled	1 – 2	Wingless
	Grazielodendron Lima	8 – 12 x 4 – 5 x 0.5	Straight, oblong, elliptic, parallelly curved	Short tapered, alined with longitudinal axis	Short tapered, aligned	Substipate	–	Not inflated, flattened	Indehiscent	Visible	Pubescent and indurate, pubescence, pliable, eglandular, reticulately veined	1 – 2	Wing 1 up to 50 mm wide, samaroid, on both sutures
	Haplormosia Harms	5 – 9.5 x 4 – 5 x 0.9 – 1	Straight, obliquely obovate, unequally curved	Rounded, alined, oblique with longitudinal axis	Rounded, oblique	Yes	5 – 8 mm	Not inflated, flattened	Dehiscence along both sutures	?	Glabrous, eglandular, reticulately veined	1	Wingless
	Harpalyce Moç. & Sessé ex DC.	2.57 – 9 x 0.75 – 2.4	Straight-curved-obovate, oblong, elliptic, curve-irregular-coiled, straight-oblong-slightly irregular, scitimar shape-D shape	Rounded-right angled, rounded, tapered, short tapered-right angled. Bearing stylar base	Short tapered-right alngled, tapered, short tapered	No/substipate	–	Flattened, compressed	Indehiscent, passively dehiscent along one suture, along both sutures with twisting valves	Not/with visible	Glabrous, septate?, with ribs, trichomes, coriaceous-woody, longitudinally rugose, coraceous, transversely veined, glabrous-woody, hairs	2 to 8	Wingless
	Isotropis Benth.	1.1 – 2.5 x 0.2 – 0.8	Scitimar shape-linear-straight	Tapered-right angled, rounded-right angled. Bearing stylar base (large beak)	Tapered, short tapered	No	–	Flattened, compressed, compressed-subterete	Indehiscent, dehiscence along both sutures with valves reflexing	Not visible	Pubescent-transversely veined	?	Wingless
	Lablab Adans.	3.7 – 5 x 1.6 – 1.8 x 0.6 – 0.8	Straight, curved, irregular, straight-curved, unequally curved, D shaped	Short tapered, oblique with longitudinal axis	Tapered, short tapered, aligned	No	–	Not inflated, compressed	Dehiscence along both sutures with twisting valves	Not/with visible	Pubescent and indurate, pubescence, with simple hairs, pliable, eglandular, reticulately veined, verrucose-rugose	2 – 4	Wingless
	Pseudeminia Verdc.	1.8 – 2.5 x 0.7 – 0.9 x 0.3 – 0.5	Straight, straight-curved, D shaped	Tapered, short tapered, alined, oblique with longitudinal axis	Short, oblique	No	–	Not inflated, compressed	Dehiscence along both sutures with twisting valves	Visible	Pubescent and indurate, pubescence, pliable, eglandular, smooth	2	Wingless
	Requienia DC.	0.7 – 1.1 x 0.25 – 0.35 x 0.12 – 0. 17	Straight, obliquely obovate, unequally curved	Short tapered, oblique with longitudinal axis	Short tapered, oblique	No	–	Not inflated, compressed	Dehiscence along both sutures with twisting valves	Visible	Pubescent and indurate, pubescence, with simple hairs, eglandular, smooth	1	Wingless
Caesalpinioideae fossil	Mezoneuron claibornensis Herendeen & Dilcher	5.1 – 8.1 x 1.2 – 2.1	Straight-curved, oblong-elliptic	Rounded. Bearing stylar base	Tapered, rounded	Yes	2 mm	Flattened	–	Visible	Transverse reticulation, anatomizing veins	?	Wing usually wider at the fruit center
	Mezoneuron flumen-viridensis Herendeen & Dilcher	6 – 7.0 x 1.8	Straight-curved, oblong-elliptic	Rounded	Rounded	No	–	Flattened	–	Visible	Veins	7	Continuous vascularized wing 5 mm wide
	Mezoneuron spokanensis (Knowlton) Herendeen & Dilcher	5.1 – 8.5 x 1.5 – 2.5	Straight-curved, oblong-elliptic	Rounded. Bearing stylar base	Tapered, rounded	Yes	2 mm	Flattened	–	Visible	Transverse reticulation, Anatomizing veins	?	Bear a continuous vascularized wing
	Mimosa tepexana Magallón-Puebla & Cevallos-Ferriz	1.72 x 0.72	Straight	Rounded, accuminate, slightly pointed	?	?	?	Compressed	?	?	Smooth, segments separated by an oblique fracture line	?	Wingless
	Lysiloma mixtecana Magallón-Puebla & Cevallos-Ferriz	0.63 x 1.64	Curved	?	?	?	?	Compressed, with pronounced undulating surface	?	Faintly evident	Rugose, with abundant carbonized remains forming a faint reticulate pattern	?	?
	Prosopis lazarii Magallon-Puebla & Cevallos-Ferriz	4.51 x 0.76	Straight-slightly curved	?	?	?	?	Compressed	?	Visible	?	6	?
Dialioideae fossil	Apuleia herendeenii Calvillo-Canadell & Cevallos-Ferriz	2 x 1	Straight-curved, elliptic-D shaped	Tapered, aligned, right angled	Rounded, aligned	No	–	–	Dehiscent	Not visible	Reticulate, fracturing	?	–
Cercidoideae fossil	Cercis herbmeyeri Jia & Manchester	3.2 – 4.5 x 0.7 – 1.2 x 3.2 – 4.8	Straight, parallel-slightly convex	Rounded-acute	Rounded-narrowed	Yes	> 4 mm	?	?	?	Longitudinal striations, transversely veins mostly obscure	6 – 12	Ventral suture with a narrow veinless wing (1 mm wide)
	Bauhinia larsenii Zhang & Chen	c. 3.5 x 1.1	Elliptic	Acute	?	Yes	c. 3 mm	?	?	Visible	?	2 – 4	Wingless
Detarioideae fossil	Crudia grahamiana Herendeen & Dilcher	11.5 x 4.4	Straight-curved, oblong	Rounded	Tapered	No	–	Flattened	–	Visible	Transverse reticulation	?	–
	Morphotype 8 (Herrera et al, 2019)	1 – 1.8 x 0.3 – 0.5	Curve-convex, straight-slightly concave	Obtuse-acute. Bearing stylar base	Acute, tapered	Yes	0.4 mm	?	?	Not visible	Venation straight and oblique, resinous bodies	1 – 2?	Wingless
Papilionidae fossil	Sophora sousae Magallón-Puebla & Cevallos-Ferriz	2 x 0.67	Straight, moniliform	?	?	?	?	?	?	Visible	Smooth, longitudinal striation	?	?
	Pueraria shanwangensis Qi Wang, Manchester & Dilcher	2.4 – 5.1 x 0.5 – 0.7	Linear-oblong, narrowly oblong, straight, curved	Acute, acuminate, attenuate, with a large beak	Rounded, tapered	No/Substipate	–	Constricted	?	Visible	Pubescence spreading, long hairs	2 – 5	Wingless
	Pueraria montana (Lour.) Merr.	4 – 13 × 0.6 – 1.3	Linear, narrowly oblong	Acute, acuminate, attenuate	Rounded, tapered	?	?	Slightly constricted, slightly thickened	?	?	Pubescent spreading, long hairs	2 – 10	?
	Glycine max (L.) Merr.	4 – 7.5 × 0.8 – 1.5	Oblong, slightly falcate	Acute	Narrowly cuneate	?	?	Constricted	?	?	Pubescent dense, long hairs	2 – 5	?
	Vigna marina (Burm.) Merr.	3.5 – 6 × 0.8 – 0.9	Linear-oblong	Acute, acuminate	Linear-oblong	?	?	Slightly constricted, thickened	?	?	Pubescence sparse, soft hairs	2 – 6	?
	Neonotonia wightii (Arn.) Lackey	1.5 – 3.5 × 0.2 – 0.6	Slightly moniliform-linear	Acuminate	Slightly moniliform-linear	?	?	Constricted, slightly thickened	?	?	Spreading hairs	2 – 10	?
	Ophrestia pinnata (Merr.) Verdc.	2.5 – 4 × 0.6 – 0.8	Linear-oblong	Acute, acuminate	Linear-oblong	?	?	Slightly thickened	?	?	Long, spreading hairs	2 – 5	?
	Shuteria involucrata (Wall.) Walp.	3 – 5 × 0.2 – 0.6	Linear	Acute	Linear	?	?	Unconstricted	?	?	Pubescence long, soft hairs	5 – 6	?
	Dunbaria rotundifolia (Lour.) Merr.	3 – 5 × 0.6 – 0.8	Linear-oblong	Acute	Linear-oblong	?	?	Unconstricted, slightly thickened	?	?	Pubescence short, soft hairs	6 – 8	?
	Kennedia rubicunda Vent.	3 – 7 × 0.7 – 1.2	Linear	Acuminate	Linear	?	?	Unconstricted, slightly thickened	?	?	Pubescence	4 – 9	?
	Nogra guangxiensis Wei	4.5 – 5 × 0.5 – 0.6	Narrowly oblong, linear	Acute	Narrowly oblong, linear	?	?	Unconstricted	?	?	Pubescence thick, long hairs	6 – 8	?
	Sinodolichos lagopus (Dunn) Verdc.	5 – 6.5 × 0.6 – 0.75	Linear	Acute	Linear	?	?	Unconstricted	?	?	Pubescence thick, long hairs	7 – 10	?
	Teyleria koordersii (Backer) Backer	3 – 4 × 0.4 – 0.5	Linear, slightly falcate	Short tapered-rounded	Linear, slightly falcate	?	?	Unconstricted	?	?	Pubescence long, compressed, spreading hairs	4 – 8	?
	Diplotropis claibornensis Herendeen & Dilcher	5.3 – 7 x 2	Oblong-oblanceolate	Rounded	Tapered	Yes	?	?	?	?	Veins with an oblique and irregular course forming a fine reticulum	?	Nonvascularized wing in the ventral suture (2 mm, maximum width)
Insertae sedis	Eliasofructus claibornensis Herendeen & Dilcher	9.5 – 15 x 2.5 – 4.5	Straight	Broadly rounded-obtuse apex.	?	Yes	9 mm	Unconstricted	Indehiscent	Visible	?	5 – 8	Wingless
	Podocarpium podocarpum (Braun) Herendeen	1.6 – 2 x 0.8 – 1.1 x 1.6 – 2.4	Straight-slightly curved	Acute, obtuse, oblique, bearing stylar base, almost aligned	Tapered, attenuate-tapered	Yes	5 – 33 mm	Flattened, unconstricted	Tardily dehiscent along the suture	Not visible	Chartaceous, coriaceous-woody, glabrous with obliquely reticulate venation	?	Wingless
	Reinweberia omithopoides Magallón-Puebla & Cevallos-Ferriz	1.46 x 0.22	Straight	Rounded with a small conical rostellum	Acute	No	–	Constricted	?	Visible	Smooth, faint oblique striation suggesting thin, closely adpressed trichomes	5	?
